# Supplementary material for: Identification of Novel 58-5p and SREBF1 Interaction and Effects on Apoptosis of Ovine Ovarian Granulosa Cell
Source: Int J Mol Sci. 2025 Jan 11;26(2):576. doi: 10.3390/ijms26020576 (PMC11765093; doi:10.3390/ijms26020576)
Supplement: Supplementary file 1 [file ijms-26-00576-s001.zip]

Archive with 11 entries (10 files):
- Figure S1.pdf
- Supplementary 1.pdf
- Supplementary 2.pdf
- Table S1 Quality control of the samples.pdf
- Table S2 Differentially expressed miRNAs.pdf
- Table S3 RNA Reaction Solution.pdf
- Table S4 Species names and accessing numbers.pdf
- Table S5 Bioinformatics related software and its f.pdf
- WB/
- WB/SREBF1.tif
- WB/WB.tif
